# Supplementary material for: Fear of Recurrence and Progression in People with Heart Disease: Risk Factors and Implications for Emotional Support
Source: Behav Sci (Basel). 2025 Apr 6;15(4):479. doi: 10.3390/bs15040479 (PMC12024251; doi:10.3390/bs15040479)
Supplement: Supplementary file 1 [file behavsci-15-00479-s001.zip]

Archive with 1 entries (1 files):
- behavsci-3512224-supplementary.pdf
